# Supplementary material for: ACT-Discover: identifying karyotype heterogeneity in pancreatic cancer evolution using ctDNA
Source: Genome Med. 2023 Apr 20;15:27. doi: 10.1186/s13073-023-01171-w (PMC10120117; doi:10.1186/s13073-023-01171-w)
Supplement: Supplementary file 2 — Additional file 2. Supplementary table with purity information for all samples. [file 13073_2023_1171_MOESM2_ESM.xlsx]

## Sheet: fullPurityInfo
Patient	Sample	purity	meanVAF	estimatedPurity
PAN103	PAN103_PDX	0.96	NA	NA
PAN103	PAN103_T1	0.39	18.2966	0.322464
PAN104	PAN104_cfDNA87	0.34	17.5173	0.30929
PAN104	PAN104_Met	0.26	22.8372	0.399219
PAN104	PAN104_PDX	0.91	NA	NA
PAN105	PAN105_Met	0.58	31.3767	0.543575
PAN105	PAN105_PDX	1	NA	NA
PAN107	PAN107_Met	0.22	15.3622	0.27286
PAN108	PAN108_Met	0.39	29.149	0.505917
PAN108	PAN108_PDX	0.98	NA	NA
PAN109	PAN109_cfDNA17	0.26	13.8853	0.247894
PAN109	PAN109_Met	0.2	18.9654	0.333769
PAN109	PAN109_PDX	0.99	NA	NA
PAN110	PAN110_PDX	0.96	NA	NA
PAN112	PAN112_Met	0.53	29.2769	0.508079
PAN113	PAN113_cfDNA31	0.7	39.64	0.683261
PAN113	PAN113_cfDNA157	0.76	46.3291	0.796336
PAN113	PAN113_cfDNA100	0.37	26.5072	0.461259
PAN113	PAN113_Met	0.44	26.7456	0.465289
PAN115	PAN115_Met	0.5	26.4246	0.459863
PAN116	PAN116_Met	0.24	11.8545	0.213564
PAN117	PAN117_Met	0.48	24.792	0.432264
PAN120	PAN120_Met	0.17	14.7426	0.262385
PAN125	PAN125_cfDNA178	0.31	15.3269	0.272263
PAN125	PAN125_Met	0.46	24.2413	0.422955
PAN129	PAN129_Met	0.26	21.4786	0.376254
PANVH1	PANVH1_Met	0.15	8.98453	0.165049
PANVH1	PANVH1_PDX	1	NA	NA
PANVH2	PANVH2_PDX	0.99	NA	NA
PANVH3	PANVH3_Met	0.15	8.40692	0.155285
PANVH4	PANVH4_Met	0.85	22.937	0.400907
PAN103	PAN103_Met	NA	0	0.0131711
PAN103	PAN103_cfDNA1241	NA	0	0.0131711
PAN103	PAN103_cfDNA1350	NA	0	0.0131711
PAN103	PAN103_cfDNA1423	NA	0	0.0131711
PAN103	PAN103_cfDNA1451	NA	0	0.0131711
PAN103	PAN103_cfDNA1512	NA	2.925	0.0626164
PAN103	PAN103_cfDNA1534	NA	0	0.0131711
PAN103	PAN103_cfDNA1619	NA	2.57667	0.056728
PAN103	PAN103_cfDNA1766	NA	0	0.0131711
PAN105	PAN105_cfDNA13	NA	4.76708	0.0937555
PAN105	PAN105_cfDNA75	NA	0	0.0131711
PAN107	PAN107_cfDNA57	NA	0	0.0131711
PAN107	PAN107_cfDNA124	NA	0	0.0131711
PAN107	PAN107_cfDNA218	NA	2.385	0.053488
PAN108	PAN108_cfDNA176	NA	0	0.0131711
PAN108	PAN108_cfDNA415	NA	0	0.0131711
PAN110	PAN110_Met	NA	1.59	0.0400491
PAN110	PAN110_cfDNA52	NA	0	0.0131711
PAN110	PAN110_cfDNA241	NA	0	0.0131711
PAN112	PAN112_cfDNA68	NA	4.52745	0.0897047
PAN112	PAN112_cfDNA84	NA	8.58705	0.15833
PAN115	PAN115_cfDNA217	NA	5.6035	0.107895
PAN115	PAN115_cfDNA294	NA	4.87348	0.0955542
PAN116	PAN116_cfDNA0	NA	0	0.0131711
PAN116	PAN116_cfDNA63	NA	0	0.0131711
PAN117	PAN117_cfDNA77	NA	0	0.0131711
PAN117	PAN117_cfDNA222	NA	0	0.0131711
PAN120	PAN120_cfDNA1024	NA	0	0.0131711
PAN120	PAN120_cfDNA1070	NA	0	0.0131711
PAN120	PAN120_cfDNA1155	NA	0	0.0131711
PAN120	PAN120_cfDNA1185	NA	0	0.0131711
PAN120	PAN120_cfDNA1241	NA	0	0.0131711
PAN125	PAN125_cfDNA139	NA	4.61588	0.0911997
PAN129	PAN129_cfDNA43	NA	7.21381	0.135116
PANVH1	PANVH1_cfDNA180	NA	0	0.0131711
PANVH1	PANVH1_cfDNA206	NA	0	0.0131711
PANVH1	PANVH1_cfDNA248	NA	0	0.0131711
PANVH1	PANVH1_cfDNA362	NA	2.822	0.0608752
PANVH2	PANVH2_cfDNA166	NA	5.90861	0.113052
PANVH2	PANVH2_cfDNA217	NA	7.88576	0.146475
PANVH2	PANVH2_cfDNA299	NA	0	0.0131711
PANVH3	PANVH3_cfDNA503	NA	0	0.0131711
PANVH4	PANVH4_cfDNA669	NA	0	0.0131711
